# Supplementary material for: Development of culture methods capable of culturing a wide range of predominant species of intestinal bacteria
Source: Front Cell Infect Microbiol. 2023 Jul 13;13:1056866. doi: 10.3389/fcimb.2023.1056866 (PMC10374021; doi:10.3389/fcimb.2023.1056866)
Supplement: Supplementary file 3 [file Table_1.xlsx]

## Sheet: Table S1
	Table S1	16S rRNA gene analysis when GAM was used for pre-culture
	Tested in	Medium used for pre-culture	Cultured species	Cultured Strain	Growth（OD>0.15）	DNA sequences extracted from cultures (Query Sequence)	Accession number	BLAST hit species	Identities (%)
	Figure 1B	GAM	Alistipes putredinis	JCM 16772T	+	GACAGATACACGTATCTGCGTTTACCCTCGTACAAAAGCAGTTTACAACTCATAGAGCCGTCATCCTGCACGCGGCATGGCTGGTTCAGACTTGCGTCCATTGACCAATATTCCTCACTGCTGCCTCCCGTAGGAGTCTGGTCCGTGTCTCAGTACCAGTGTGGGGGGTTAACCTCTCAGTCCCCCTATGTATCGTCGCCTTGGTGAGCCGTTACCCCACCAACTAGCTAATACAACGCATGCCCATCTCTAACCATCGGAATTTTCAACCATAAAAGATGCCTTCTATGATATTATG	LT223618.1	Alistipes putredinis partial 16S rRNA gene, strain Marseille-P1137	298/298(100%)
	Figure 1B	GAM	Bacteroides eggerthii	JCM 12986T	+	CATACTCCACTTTATTCCCGTATAAAAGAAGTTTACAACCCATAGGGCAGTCATCCTTCACGCTACTTGGCTGGTTCAGACTCTCGTCCATTGACCAATATTCCTCACTGCTGCCTCCCGTAGGAGTTTGGACCGTGTCTCAGTTCCAATGTGGGGGACCTTCCTCTCAGAACCCCTATCCATCGTTGACTTGGTGGGCCGTTACCCCGCCAACTATCTAATGGAACGCATCCCCATCGATAACCGAAATTCTTTAATAGTGAAACCATGCGGAAAAACTATACTATCGGGTATTAATCTTTCTTTCGAAAGGCTATCCCCGAGTTATCGGCAGGTTGGATACGTGTTACTCACCCGTGCGCCGGTCGCCATCGATTGAAGCAAGCTTCAATCATGCTG…	CP102258.1	Bacteroides eggerthii strain DSM 20697 chromosome, complete genome	435/435(100%)
	Figure 1B	GAM	Streptococcus thermophilus	JCM 17834T	+	ACTTTCCACTCTCACACCCGTTCTTGACTTACAACAGAGCTTTACGATCCGAAAACCTTCTTCACTCACGCGGCGTTGCTCGGTCAGGGTTGCCCCCATTGCCGAAGATTCCCTACTGCTGCCTCCCGTAGGAGTCTGGGCCGTGTCTCAGTCCCAGTGTGGCCGATCACCCTCTCAGGTCGGCTATGTATCGTCGCCTAGGTGAGCCATTACCTCACCTACTAGCTAATACAACGCAGGTCCATCTTGTAGTGGAGCAATTGCCCCTTTCAAATAAATGACATGTGTCATCCATTGTTATGCGGTATTA	OQ225196.1	Streptococcus thermophilus strain M29 16S ribosomal RNA gene, partial sequence	310/310(100%)
	For Figure 1B, the growth was confirmed using 16S rDNA sequencing in cases where bacteria that did not grow in previous reports (11) using the GAM in pre-culture were grown in this study

## Sheet: Table S2
	Table S2	16S rRNA gene analysis when GB was used for pre-culture
	Tested in	Medium used for pre-culture	Cultured species	Cultured Strain	Growth（OD>0.15）	DNA sequences extracted from cultures (Query Sequence)	Accession number	BLAST hit species	Identities (%)
	Figure 2	GB	Bacteroides uniformis	JCM 5828T	+	AAGGCACACGTGCCTCACTTTATTCCCGTATAAAAGAAGTTTACAACCCATAGGGCAGTCATCCTTCACGCTACTTGGCTGGTTCAGACTCTCGTCCATTGACCAATATTCCTCACTGCTGCCTCCCGTAGGAGTTTGGACCGTGTCTCAGTTCCAATGTGGGGGACCTTCCTCTCAGAACCCCTATCCATCGAAGGCTTGGTGGGCCGTTACCCCGCCAACAACCTAATGGAACGCATCCCCATCGATGACCGAAATTCTTTAATAGTTCTACCATGCGGAAGAACTATGCCATCGGGTATTAATCTTTCTTTCGAAAGGCTATCCCCGAGTCATCGGCAGGTTGGATACGTGTTACTCACCCGTGCGCCGGTCGCCATCAAACTTAGCAAGCTAAGT…	EU136680.1	Bacteroides uniformis strain JCM5828 16S ribosomal RNA gene, partial sequence	463/465(99%)
	Figure 2	GB	Alistipes putredinis	JCM 16772T	‒
	Figure 2	GB	Parabacteroides merdae	JCM 9497T	+	CAAAAAAGGACACGTCCTCCACTTTATTCCCCTATAAAAGAAGTTTACAAACCATAGATCCTTCTTCCTTCACGCGACTTGGCTGGTTCAGCCTCTCGGCCATTGACCAATATTCCTCACTGCTGCCTCCCGTAGGAGTTTGGTCCGTGTCTCAGTACCAATGTGGGGGACCTTCCTCTCAGAACCCCTATCCATCGTCGGTTTGGTGGGCCGTTACCCCGCCAACTGCCTAATGGAACGCATGCCTATCTATCAGCGATGAATCTTTAACAAATATTCCCATGCGGGACCCCTGTTTTATGGGGTATTAATCCGACTTTCGCCGGGCTATCCCCCTCTGATAGGTAAGTTGCATACGCGTTACTCACCCGTGCGCCGGTCGCCATCAATCT	CP102286.1	Parabacteroides merdae ATCC 43184 chromosome, complete genome	392/392(100%)
	Figure 2	GB	Dorea longicatena	DSM 13814T	+	TAGAAGTTTACATACCGAAATACTTCATCCTTCACGCGGCGTCGCTGCATCAGAGTTTCCTCCATTGTGCAATATTCCCCACTGCTGCCTCCCGTAGGAGTCTGGGCCGTGTCTCAGTCCCAATGTGGCCGGTCACCCTCTCAGGTCGGCTACTGATCGTCGGCTTGGTAGGCCGTTACCCCACCAACTACCTAATCAGACGCGGGTCCATCTCATACCACCGGAGTTTTTACCACTGTACCATGCGGTACCGTGGTCTTATGCGGTATTAGCAGTCATTTCTAACTGTTATCCCCCTGTATGAGGCAGGTTACCCACGCGTTACTCACCCGTCCGCCGCTCAGTCACAAAGGAAATCATCCGAAGAATCTTTCCAA	CP102280.1	Dorea longicatena strain DSM 13814 chromosome, complete genome	377/377(100%)
	Figure 2	GB	Ruminococcus bromii	ATCC 27255T	+	TTTTCGTCCTTAATAAAAGAAGTTTACAATCCGAAAACCTTCATCCTTCACGCGGCGTTGCTGCGTCAGGGTTGCCCCCATTGCGCAATATCCCCCACTGCTGCCTCCCGTAGGAGTCTGGGCCGTGTCTCAGTCCCAATGTGGCCGTTCAACCTCTCAGTCCGGCTACCGATCGCGGTCTTGGTGAGCCGTTACCTCACCAACTAACTAATCGGACGCGAGTCCATCTTCAAGCGATAAAATCTTTGATATCAAAACCATGTGGTTCCGATATGTCATGCGGTATTAGCATTCTTTTCAGAATGTTATCCCCCTCTTGAAGGCAGGTTACTCACGCGTTACTCACCCGTCCGCCACTAAACTAAATCAAATTCATTCCGAAGAAAT	MT903150.1	Ruminococcus bromii strain 1AT-D15-64 16S ribosomal RNA gene, partial sequence	387/387(100%)
	Figure 2	GB	Bacteroides caccae	JCM 9498T	+	AAGTTTACAACCCATAGGGCAGTCATCCTTCACGCTACTTGGCTGGTTCAGACTCGCGTCCATTGACCAATATTCCTCACTGCTGCCTCCCGTAGGAGTTTGGACCGTGTCTCAGTTCCAATGTGGGGGACCTTCCTCTCAGAACCCCTATCCATCGTAGTCTTGGTGGGCCGTTACCCCCCCAACAAACTAATGGAACGCATCCCCATCTCATACCGAATTTCTTTAATATAAAACCCATGCGGGAAATATATGCTATCGGATATTAATCTTTCTTTCGAAAGGCTATCCCCGAGTATGAGGTAGGTTGGATACGTGTTACTCACCCGTGCGCCGGTCGCCAGCTTTGGTTTGCAAGCAAACCAAACTGATGCCCCTCGA	NR_112932.1	Bacteroides caccae strain JCM 9498 16S ribosomal RNA, partial sequence	381/381(100%)
	Figure 2	GB	Bacteroides thetaiotaomicron	JCM 5827T	+	ATACAAAATTCCACACGTGGAAAACTTTATTCCCATATAAAAGAAGTTTACAACCCATAGGGCAGTCATCCTTCACGCTACTTGGCTGGTTCAGGCCTGCGCCCATTGACCAATATTCCTCACTGCTGCCTCCCGTAGGAGTTTGGACCGTGTCTCAGTTCCAATGTGGGGGACCTTCCTCTCAGAACCCCTATCCATCGAAGGTTTGGTGAGCCGTTACCTCACCAACTGCCTAATGGAACGCATCCCCATCGATAACCGAAATTCTTTAATAACAAGACCATGCGGTCTGATTATACCATCGGGTATTAATCTTTCTTTCGAAAGGCTATCC	AP022660.1	Bacteroides thetaiotaomicron F9-2 DNA, nearly complete genome	334/334(100%)
	Figure 2	GB	Eubacterium hallii	ATCC 27751T	‒
	Figure 2	GB	Ruminococcus torques	ATCC 27756T	+	TTCCCTGCTGATAGAGCTTTACATACCGAAATACTTCTTCGCTCACGCGGCGTCGCTGCATCAGGGTTTCCCCCATTGTGCAATATTCCCCACTGCTGCCTCCCGTAGGAGTTTGGGCCGTGTCTCAGTCCCAATGTGGCCGGTCACCCTCTCAGGTCGGCTACTGATCGTCGCCTTGGTAAGCCGTTACCTTACCAACTAGCTAATCAGACGCGGGTCCATCTCATACCACCGGAGTTTTTACCCCCGCACCATGCGGTGCTGTGGTCTTATGCGGTATTAGCAGTCATTTCTAACTGTTATCCCCCTGTATGAGGCAGGTTACCCACGCGTTACTCACCCGTCCGCCGCTCAGTCACAATCCTCTTCATCCGAAGAATCTAAGCAAAGTGCTTCGCT…	AB910746.1	[Ruminococcus] torques gene for 16S ribosomal RNA, partial sequence	420/420(100%)
	Figure 2	GB	Faecalibacterium prausnitzii	JCM 31915	+	ATTATCTTCCTCAACAACAGGAGTTTACAATCCGAAGACCTTCTTCCTCCACGCGGCGTCGCTGCATCAGGGTTTCCCCCATTGTGCAATATTCCCCACTGCTGCCTCCCGTAGGAGTCTGGGCCGTGTCTCAGTCCCAATGTGGCCGTTCAACCTCTCAGTCCGGCTACCGATCGTTGCCTTGGTGGGCCATTACCTCACCAACTAGCTAATCGGACGCGAGGCCATCTCAAAGCGGATTGCTCCTTTTCCCTCTGCTCGATGCCGAGCTGTGGGCTTATGCGGTATTAGCAGTCGTTTCCAACTGTTGTCCCCCTCTTTGAGGCAGGTTCCTCACGCGTTACTCACCCGTTCGCCACTCGCTCGAGAAAGCAAGCTCTCTCTCGCTCGTTCGACTTG…	CP022479.1	Faecalibacterium prausnitzii strain A2165 chromosome, complete genome	411/412(99%)
	Figure 2	GB	Ruminococcus lactaris	ATCC 29176T	+	TCTTCCCTGCTGATAGAGCTTTACATACCGAAATACTTCTTCGCTCACGCGGCGTCGCTGCATCAGGGTTTCCCCCATTGTGCAATATTCCCCACTGCTGCCTCCCGTAGGAGTTTGGGCCGTGTCTCAGTCCCAATGTGGCCGGTCACCCTCTCAGGTCGGCTACTGATCGTCGCCTTGGTAGGCCGTTACCCCACCAACTAACTAATCAGACGCGGGTCCATCTCATACCACCGGAGTTTTTACCCCTGCACCATGCGGTGCTGTGGTCTTATGCGGTATTAGCAGTCATTTCTAACTGTTATCCCCCTGTATGAGGCAGGTTACCCACGCGT	LC515559.1	Ruminococcus lactaris G069 gene for 16S ribosomal RNA, partial sequence	335/335(100%)
	Figure 2	GB	Collinsella aerofaciens	JCM 7790	+	AGTCTTGACTCTTCCCTGCTGAAAGCGGTTTACGACCCGAAGGCCTCCGTCCCGCACGCGGCGTCGCTGCGTCAGGGTTCCCCCCATTGCGCAAGATTCCCCACTGCTGCCTCCCGTAGGAGTCTGGGCCGTGTCTCAGTCCCAATCTGGCCGGTCGGTCTCTCAACCCGGCTACCCGTTGTCGGCACGGTGGGCCGTCACCCCGCCGTCTACCTGATGGGCCGCGGAGCCATCCCCTCCCGTCGGGGCTTTAGCCGGGGTGCCATGCGGCACCCCGGGGTATCCGGTATTACCCGTCCTTTCGGGCGGCTATCCCGGGGGAGGGGGCAGGTTCTCCACGTGTTACTCAGCCGTTCGCCACTCGCTTCCACCCGAAGGTGGGTGCCGTTCGACTTGCAT…	KP233323.1	Collinsella aerofaciens strain D2-120 16S ribosomal RNA gene, partial sequence	409/409(100%)
	Figure 2	GB	Dorea formicigenerans	ATCC 27755T	+	CTGATAGAAGTTTACATACCGAAATACTTCATCCTTCACGCGGCGTCGCTGCATCAGGCTTTCGCCCATTGTGCAATATTCCCCACTGCTGCCTCCCGTAGGAGTCTGGGCCGTGTCTCAGTCCCAATGTGGCCGGTCACCCTCTCAGGTCGGCTACTGATCGTCGGCTTGGTGGGCCGTTACCTCACCAACTACCTAATCAGACGCGGGTCCATCTCATACCACCGGAGTTTTTACCACTGTACCATGCAGTACTGTGG	CP102279.1	Dorea formicigenerans strain ATCC 27755 chromosome, complete genome	260/260(100%)
	Figure 2	GB	Bacteroides vulgatus	JCM 5826T	+	CATACCCGACTTTATTCCTTTATAAAAGAAGTTTACAACCCATAGGGCAGTCATCCTTCACGCTACTTGGCTGGTTCAGGCTCTCGCCCATTGACCAATATTCCTCACTGCTGCCTCCCGTAGGAGTTTGGACCGTGTCTCAGTTCCAATGTGGGGGACCTTCCTCTCAGAACCCCTATCCATCGAAGACTAGGTGGGCCGTTACCCCGCCTACTATCTAATGGAACGCATCCCCATCGTCTACCGGAATACCTTTAATCATGTGAACATGCGGACTCATGATGCCATCTTGTATTAATCTTCCTTTCAGAAGGCTGTCCAAGAGTAGACGGCAGGTTGGATACGTGTTACTCACCCGTGCGCCGGTCGCCATCGGCCTTAGCAAGCTAAGACCATGCT…	MT268991.1	Bacteroides vulgatus strain ADE25 16S ribosomal RNA gene, partial sequence	407/407(100%)
	Figure 2	GB	Roseburia intestinalis	DSM 14610T	+	TAGAGCTTTACATACCGAAATACTTCTTCGCTCACGCGGCGTCGCTGCATCAGGGTTTCCCCCATTGTGCAATATTCCCCACTGCTGCCTCCCGTAGGAGTTTGGGCCGTGTCTCAGTCCCAATGTGGCCGGTCACCCTCTCAGGTCGGCTACTGATCGTCGCTTTGGTAGGCCGTTACCCCACCAACTGGCTAATCAGACGCGGGTCCATCTCATACCACCGGA	LC515583.1	Roseburia intestinalis H041 gene for 16S ribosomal RNA, partial sequence	225/225(100%)
	Figure 2	GB	Eubacterium siraeum	ATCC 29066T	+	AGGTTTACAATCCGAAAACCTTCTTCCCTCACGCGGCGTCGCTGGATCAGGGTTGCCCCCATTGTCCAATATCCCCCACTGCTGCCTCCCGTAGGAGTCTGGGCCGTGTCTCAGTCCCAATGTGGCCGTTCAACCTCTCAGTCCGGCTACTGATCGTCGACTTGGTGGGCCGTTACCCCGCCAACTATCTAATCAGACGCGAGCCCAT	LC515595.1	[Eubacterium] siraeum V022 gene for 16S ribosomal RNA, partial sequence	208/208(100%)
	Figure 2	GB	Parabacteroides distasonis	JCM 5825T	+	TCCCGCACTTTATTCCCTTATAAAAGAGGTTTACGATCCATAGAACCTTCATCCCTCACGCGACTTGGCTGGTTCAGCCTCTCGGCCATTGACCAATATTCCTCACTGCTGCCTCCCGTAGGAGTTTGGTCCGTGTCTCAGTACCAATGTGGGGGACCTTCCTCTCAGAACCCCTATCCATCGTCGGTTTGGTGGGCCGTTACCCCGCCAACTGCCTAATGGAACGCATGCCTATCTATCAGCGATGAATCTTTAGCAAATATTCCCATGCGGGATCCCTGCTTCATGCGGTATTAGTCCGACTTTCGCCGGGTTATCCCCCTCTGATAGGCAAGTTGCATACGCGTTACTCACCCGTGCGCCGGTCGCCGGCGGGGAATGGCTCCNGCCCTCTGC	CP040468.1	Parabacteroides distasonis strain CavFT-hAR46 chromosome, complete genome	376/376(100%)
	Figure 2	GB	Bacteroides ovatus	JCM 5824T	+	ATTCCACACGTGGAAAACTTTATTCCCATATAAAAGAAGTTTACGACCCATAGAGCCTTCATCCTTCACGCTACTTGGCTGGTTCAGACTCTCGCCCATTGACCAATATTCCTCACTGCTGCCTCCCGTAGGAGTTTGGACCGTGTCTCAGTTCCAATGTGGGGGACCTTCCTCTCAGAACCCCTATCCATCGTAGTCTTGGTGGGCCGTTACCCCGCCAACAAACTAATGGAACGCATCCCCATCGATAACCGAAATTCTTTAATAAAAATATCATGCGATATTCGTATGCTATCCGGTATTAATCTTTCTTTCGAAAGGCTATTCCGGAGTTATCGGCAGGTTGGATACGTGTTACTCACCCGTGCGCCGGTCGCCATCTTCAGTTTGCAAGCAAAC…	CP041395.1	Bacteroides ovatus strain 3725 D1 iv chromosome, complete genome	458/459(99%)
	Figure 2	GB	Eubacterium rectale	JCM 17463	+	TCATTATCTTCCCTGCTGATAGAGCTTTACATACCGAAATACTTCTTCGCTCACGCGGCGTCGCTGCATCAGGCTTTCGCCCATTGTGCAATATTCCCCACTGCTGCCTCCCGTAGGAGTTTGGGCCGTGTCTCAGTCCCAATGTGGCCGGTCACCCTCTCAGGTCGGCTATGGATCGTCGCCTTGGTGGGCCGTTACCTCACCAACTAGCTAATCCAACG	LC515548.1	[Eubacterium] rectale H002 gene for 16S ribosomal RNA, partial sequence	221/221(100%)
	Figure 2	GB	Bacteroides xylanisolvens	JCM 15633T	+	TATTCCCATATAAAAGAAGTTTACAACCCATAGGGCAGTCATCCTTCACGCTACTTGGCTGGTTCAGACTCTCGTCCATTGACCAATATTCCTCACTGCTGCCTCCCGTAGGAGTTTGGACCGTGTCTCAGTTCCAATGTGGGGGACCTTCCTCTCAGAACCCCTATCCATCGTAGTCTTGGTGGGCCGTTACCCCGCCAACAAACTAATGGAACGCATCCCCATCGATAACCGAAATTCTTTAATAGTAAAACCATGCGGTTTTAATATACTATCGGATATTAATCTTTCTTTCGAAAGGCTATCCCCGAGTTATCGGCAGGTTGGATACGTGTTACTCACCCGTGCGCCGGTCGCCATCTTTAGTTTGCAAGCAAACTAAAATGCTGCCCCTCGACT…	CP041230.1	Bacteroides xylanisolvens strain H207 chromosome, complete genome	439/439(100%)
	Figure 2	GB	Coprococcus comes	ATCC 27758T	+	TTCCCTGCTGATAGAGCTTTACATACCGAAATACTTCTTCGCTCACGCGGCGTCGCTGCATCAGGGTTTCCCCCATTGTGCAATATTCCCCACTGCTGCCTCCCGTAGGAGTTTGGGCCGTGTCTCAGTCCCAATGTGGCCGGTCACCCTCTCAGGTCGGCTACTGATCGTTGGCTTGGTAGGCCGTTACCCCACCAACTACCTAATCAGACGCGGGTCCATCTCATACCACCGGAGTTTTTCCCACCGAGCCATGCGGCTCTGTGGTCTTATGCGGTATTAGCAGTCATTTCTAACTGTTATCCCCCTGTATGAGGCAGGTTACCCACGCGTTACTCACCCGTCCGCCACTCAGTCACAAACCTCTTCATCCGAAGAATCAAAGATAAGTGCTTCGTT…	CP102277.1	Coprococcus comes ATCC 27758 chromosome, complete genome	429/429(100%)
	Figure 2	GB	Eubacterium ventriosum	ATCC 27560T	+	TTTTCTTCCTTGCTGATAGAAGTTTACATACCGAAATACTTCTTCCTTCACGCGGCGTCGCTGCATCAGGGTTTCCCCCATTGTGCAATATTCCCTACTGCTGCCTCCCGTAGGAGTTTGGGCCGTGTCTCAGTCCCAATGTGGCCGATCACTCTCTCAAGTCGGCTACTGATCGTCGCCTTGGTGGGCCGTTACCTCACCAACCAGCTAATCAGACGCGGGTCCATCTTGTACCACCGGAGTTTTTCACACCGTACCATGCGGTACTGTGCGCTTATGCGGTATTA	LC515582.1	Eubacterium ventriosum F030 gene for 16S ribosomal RNA, partial sequence	287/287(100%)
	Figure 2	GB	Bacteroide dorei	JCM 13471T	+	TATGCATACCCGACTTTATTCCTTTATAAAAGAAGTTTACAACCCATAGGGCAGTCATCCTTCACGCTACTTGGCTGGTTCAGGCCATCGCCCATTGACCAATATTCCTCACTGCTGCCTCCCGTAGGAGTTTGGACCGTGTCTCAGTTCCAATGTGGGGGACCTTCCTCTCAGAACCCCTATCCATCGTTGACTAGGTGGGCCGTTACCCCGCCTACTATCTAATGGAACGCATCCCCATCGTCTACCGGAAAATACCTTTAATCATGCGGACATGTGAACTCATGATCCCATCCTGGATTAATCTTCCTTTCAGAAGGCTGGCCAAGAGTAGACGGCAGGTTGGATACGTGTTACTCACCCGTGCGCCGGTCGCCATCAGCCTTAGCAAGCTAAGAC…	LR699004.1	Bacteroides dorei isolate MGYG-HGUT-02478 genome assembly, chromosome: 1	436/436(100%)
	Figure 2	GB	Ruminococcus obeum	DSM 25238T	+	TTCCCTGCTGATAGAAGTTTACATACCGAGATACTTCTTCCTTCACGCGGCGTCGCTGCATCAGGGTTTCCCCCATTGTGCAATATTCCCCACTGCTGCCTCCCGTAGGAGTCTGGGCCGTGTCTCAGTCCCAATGTGGCCGTTCACCCTCTCAGGCCGGCTATGGATCGTCGCCTTGGTAGGCCGTTACCCTGCCAACTAGCTAATCCAACGCGGGTCCATCTTATACCACCGGAGTTTTTCACACCGGACCATGCGGTCCTGTGCGCTTATGCGGTATTAGCAACCATTTCTGGTTGTTATCCCCCTGTATAAGGCAGGTTACCCACGCGTTACTCACCCGTCCGCCACTAGAAACAAACCAAATCTGCCGAAGCTTCAATGAAAAGTTTCCCGTTC…	CP102265.1	Blautia obeum ATCC 29174 chromosome, complete genome	408/409(99%)
	Figure 2	GB	Subdoligranulum variabile	DSM 15176T	+	CTAACGACAGGAGTTTACAATCCGAAAACCTTCTTCCTCCACGCGGCGTCGCTGCATCAGGGTTTCCCCCATTGTGCAATATCCCCCACTGCTGCCTCCCGTAGGAGTCTGGGCCGTGTCTCAGTCCCAATGTGGCCGTTCAACCTCTCAGTCCGGCTACCAATCGTCGCCTTGGTGGGCCGTTACCTCACCAACTAGCTAATTGGACGCGAGTCCATCCTGAAGCGAATAAATCCTTTTCCCTCANCCCGATGCCGGGCCGTGGGCTTATGCGGT	CP102293.1	Subdoligranulum variabile strain DSM 15176 chromosome, complete genome	275/276(99%)
	Figure 2	GB	Pseudoflavonifractor capillosus	ATCC 29799T	+	AAAAAAGTTTACAACCCGAAAGCCTTCATCCTTCACGCGGCGTTGCTGGGTCAGGCTTGCCCCCATTGCCCAATATTCCCCACTGCTGCCTCCCGNAGGAGTCTGGGCCGGGTCTCAGTCCCAAGGGGGCCGGCCAACCTCTCAGTCCGGCTACTGATCGTCGCCTTGGGGGGCCGTTACCCCGCCAACTAGCTAATCAAACGCGAGGCCATCTCAAAGCGATAAATCTTTGGCAGCCAGGGTCATGCGACTCACCTGCATTATGCGGTATTAGCAGTCCTTTCGGACTGTTATTCCCCACTCCAAGGCAGGTTCCTCACGCGTTACTCACCCGTCCGCCACTAAAAAACCCAATCCATTGAACAAATCCTCTGTCATGAGCTCTCCGTTCAACTTGCAT	NR_025670.1	Pseudoflavonifractor capillosus ATCC 29799 16S ribosomal RNA, partial sequence	385/401(96%)
	Figure 2	GB	Streptococcus thermophilus	JCM 17834T	‒
	Figure 2	GB	Clostridium leptum	ATCC 29065T	‒
	Figure 2	GB	Holdemania filiformis	DSM 12042T	+	ATACCATTCCCTGTATGAGCCGTTCTTCCTTCACAACAGAGCTTTACAACCCGAAGGCCTTCTTCACTCACGCGGCGTTGCTCGGTCAGGCTTTCGCCCATTGCCGAAAATTCCCTACTGCTGCCTCCCGTAGGAGTTTGGGCCGTGTCTCAGTCCCAATGTGGCCGGTCACCCTCTCAGGTCGGCTACGTATCATCGCCTAGGTGAGCCGTTACCTCACCTACTAGCTAATACGCCATAAGCTCATCCATCCGTGTTGTATCCCAACTTTAATGATCGAGAGATGCCTCT	NR_029335.1	Holdemania filiformis strain J1-31B-1 16S ribosomal RNA, partial sequence	291/291(100%)
	Figure 2	GB	Bacteroides stercoris	JCM 9496T	+	ACACGTGGCTCACTTTATTCCCGTATAAAAGAAGTTTACAACCCATAGGGCAGTCATCCTTCACGCTACTTGGCTGGTTCAGACTCTCGTCCATTGACCAATATTCCTCACTGCTGCCTCCCGTAGGAGTTTGGACCGTGTCTCAGTTCCAATGTGGGGGACCTTCCTCTCAGAACCCCTATCCATCGTAGGTTTGGTGGGCCGTTACCCCGCCAACTGCCTAATGGAACGCATCCCCATCGACAACCGAAATTCTTTAATAATCATCCCATGCGGGAAAACTATGCCATCCGGTATTAATCTTTCTTTCGAAAGGCTATCCCAGTGTTGTCGGCAGGTTGGATACGTGTTACTCACCCGTGCGCCGGTCGCCATCCATCAAAGCAAGCTTTGATGATG…	NR_112943.1	Bacteroides stercoris ATCC 43183 strain JCM 9496 16S ribosomal RNA, partial sequence	401/401(100%)
	Figure 2	GB	Coprococcus eutactus	ATCC 27759T	‒
	Figure 2	GB	Bacteroides eggerthii	JCM 12986T	+	TACAAAGGAGTATGCATACTCCACTTTATTCCCGTATAAAAGAAGTTTACAACCCATAGGGCAGTCATCCTTCACGCTACTTGGCTGGTTCAGACTCTCGTCCATTGACCAATATTCCTCACTGCTGCCTCCCGTAGGAGTTTGGACCGTGTCTCAGTTCCAATGTGGGGGACCTTCCTCTCAGAACCCCTATCCATCGTTGACTTGGTGGGCCGTTACCCCGCCAACTATCTAATGGAACGCATCCCCATCGATAACCGAAATTCTTTAATAGTGAAACCATGCGGAAAAACTATACTATCGGGTATTAATCTTTCTTTCGAAAGGCTATCCCCGAGTTATCGGCAGGTTGGATACGTGTTACTCACCCGTGCGCCGGTCGCCATCGATTGAAGCAAG…	CP102258.1	Bacteroides eggerthii strain DSM 20697 chromosome, complete genome	407/407(100%)
	Figure 2	GB	Butyrivibrio crossotus	DSM 2876T	+	TTTTCTTCCCTGCTGATAGAGCTTTACATACCGAAATACTTCATCGCTCACGCGGCGTCGCTGGATCAGGCTTTCGCCCATTGTCCAATATTCCCCACTGCTGCCTCCCGTAGGAGTTTGGGCCGTGTCTCAGTCCCAATGTGGCCGTTCACCCTCTCAGGCCGGCTACTGATCGTCGCCTTGGTAGGCCGTTACCCCACCAACTAGCTAATCAGACGCGGGTCCATCTTACACCGATAAATCTTTGACAGTTGAGTCATGCGACTCTGCTGTTTTATGCGGTATTAGCAGTCATTTCTAACTGTTATCCCCCTGTGTAAGGCAGGTTACCCACGCGTTACTCACCCGTCCGCCACTAAGTCACTTCTTAAAGCAAGCTTTATGAAGTGCTTCGTTCGA…	CP102270.1	Butyrivibrio crossotus strain DSM 2876 chromosome, complete genome	417/417(100%)
	Figure 2	GB	Bacteroides finegoldii	JCM 13345T	+	TTTATTCCCGTATAAAAGAAGTTTACAACCCATAGGGCAGTCATCCTTCACGCTACTTGGCTGGTTCAGACTCCCGTCCATTGACCAATATTCCTCACTGCTGCCTCCCGTAGGAGTTTGGACCGTGTCTCAGTTCCAATGTGGGGGACCTTCCTCTCAGAACCCCTATCCATCGAAGGTTTGGTGAGCCGTTACCTCACCAACTGCCTAATGGAACGCATCCCCATCGATAACCGAAATTCTTTAATAGGATCATCATGCGACAATCCTATGCCATCCGGTATTAATCTTTCTTTCGAAAGGCTATCCCTGAGTTATCGG	AP027244.1	Bacteroides finegoldii JCM 13345 DNA, complete genome	321/321(100%)
	Figure 2	GB	Parabacteroides johnsonii	JCM 13406T	+	ACAAAATGGAACACGTCCCACACTTTATTCCCCTATAAAAGAAGTTTACAAACCATAGATCCTTCATCCTTCACGCGACTTGGCTGGTTCAGCCTCTCGGCCATTGACCAATATTCCTCACTGCTGCCTCCCGTAGGAGTTTGGTCCGTGTCTCAGTACCAATGTGGGGGACCTTCCTCTCAGAACCCCTATCCATCGTCGGTTTGGTGGGCCGTTACCCCGCCAACTGCCTAATGGAACGCATGCCTATCTATCAGCGATGAATCTTTAACAAATAGTCCCATGCGGAACCCCTGTTTTATGGAGTATTAATCCGACTTTCGCCGGGCTATCCCCCTCTGATAGGTAAGTTGCATACGCGTTACTCACCCGTGCGCCGGTCGCCATCAATAAGTATTG…	CP102285.1	Parabacteroides johnsonii DSM 18315 chromosome, complete genome	421/421(100%)
	Figure 2	GB	Clostridium nexile	ATCC 27757T	+	TCATTTTCTTCCCTGCTGATAGAGCTTTACATACCGAAATACTTCTTCGCTCACGCGGCGTCGCTGCATCAGGGTTTCCCCCATTGTGCAATATTCCCCACTGCTGCCTCCCGTAGGAGTTTGGGCCGTGTCTCAGTCCCAATGTGGCCGTTCACCCTCTCAGGCCGGCTACTGATCGTCGCCTTGGTAGGCCGTTACCCCACCAACTAGCTAATCAGACGCGGGTCCATCTCATACCACCGGAGTTTTTCACACTGTGCCATGCAGCACTGTGCGCTTATGCGGTATTAGCAGTCATTTCTAACTGTTATCCCCCTGTATGAGGCAGGTTACCCACGCGTTACTCACCCGTCCGCCACTCAGTCACAAAAACTTCAATCCGAAGAAATCCATTTAAGC…	LC519856.1	Tyzzerella nexilis JCM 31500 gene for 16S rRNA, partial sequence	411/413(99%)
	Figure 2	GB	Bacteroides pectinophilus	ATCC 43243T	‒
	Figure 2	GB	Anaerotruncus colihominis	JCM 15631T	+	TTCTTCCCCAAAGACAGAGGTTTACAATCCGAAGACCGTCTTCCCTCACGCGGCGTCGCTGCATCAGGCTTTCGCCCATTGTGCAATATCCCCCACTGCTGCCTCCCGTAGGAGTCTGGGCCGTGTCTCAGTCCCAATGTGGCCGTTCAACCTCTCAGTCCGGCTACCGATCGTCGCTTTGGTGGGCCGTTACCCCGCCAACTGGCTAATCGGACGCGAGCCCATCTTTCAGCGGATTGCTCCTTTGGTTGCAGGGGCATGTGCCCCCGCAACATCATGCGGTATTAGCAGCCGTTTCCGGCTGTTATCCCCCTCTGAAAGGCAGGTTGCTCACGTGTTACTCACCCGTCCGCCACTAAGCTTACATTCATCCATCCGAAAACTTCAAAACGTAAGCTC…	CP102255.1	Anaerotruncus colihominis strain DSM 17241 chromosome, complete genome	424/424(100%)
	Figure 2	GB	Ruminococcus gnavus	ATCC 29149T	+	TTTTCTTCCCTGCTGATAGAGCTTTACATACCGAAATACTTCATCGCTCACGCGGCGTCGCTGCATCAGGGTTTCCCCCATTGTGCAATATTCCCCACTGCTGCCTCCCGTAGGAGTTTGGGCCGTGTCTCAGTCCCAATGTGGCCGGTCACCCTCTCAGGTCGGCTACTGATCGTCGGCTTGGTAGGCCGTTACCCCACCAACTACCTAATCAGACGCGGGTCCATCTCATACCACCGGAGTTTTTCACACCGTACCATGCGGTACTGTGCGCTTATGCGGTATTAGCAGCCGTTTCCAACTGTTATCCCCCTGTATGAGGCAGGTTACCCACGCGTTACTCACCCGTCCGCCGCTCAGTCACCAAGGCTTCAATCCGAAGAAATCCGTCAAGGTGCT…	CP027002.1	[Ruminococcus] gnavus ATCC 29149 chromosome, complete genome	420/420(100%)
	Figure 2	GB	Bacteroides intestinalis	JCM 13265	+	GGCTCACTTTATTCCCNTATAAAAGAAGTTTACCACCCATACGGCANTCATCCTTCACGCTACTTGCCTGGTTCANACTCTCGTCCNTTGACCAATATTCCTCACTGCTGCCTCCCGNAGGAGTTTGGACCGTGTCTCANTTCCAATGTGGGGGACCTTCCTCTCAGAACCCCTATCCATCGATGTCTTGGTGGGCCGTTACCCCGCCAACAAACTAATGGAACGCATCCCCATCGATTATCGAAATTCTTTAATAACAAGAAGATGCCTTCTCGTTATGCTATCCAGTATTAATCTTTCTTTCGAAAGGCTATCCCGGAATAATCGGNAGGTTGGATACGTGTTACTCACCCGTGCGGCGGTCCCCATCAACCTATTGCTAGGTCATGCTGCCCCT	AB599947.1	Bacteroides intestinalis gene for 16S ribosomal RNA, partial sequence, strain: SLC8-5	385/397(97%)
	Figure 2	GB	Bacteroides fragilis	JCM 11019T	+	CATACTGCACTTTATTCTTATATAAAAGAAGTTTACGACCCATAGAGCCTTCATCCTTCACGCTACTTGGCTGGTTCAGGCTAGCGCCCATTGACCAATATTCCTCACTGCTGCCTCCCGTAGGAGTTTGGACCGTGTCTCAGTTCCAATGTGGGGGACCTTCCTCTCAGAACCCCTATCCATCGAAGGCTTGGTGAGCCGTTACCTCACCAACAACCTAATGGAACGCATCCCCATCCTTTACCGGAATCCTTTAATAATGAAACCATGCGGAATCATTATGCTATCGGGTATTAATCTTTCTTTCGAAAGGCTATCCCCGAGTAAAGGGCAGGTTGGATACGTGTTACTCACCCGTGCGCCGGTCGCCAGCAAAGAAAGCAAGCTTTCTTCCTGA	CP036555.1	Bacteroides fragilis strain CCUG4856T chromosome, complete genome	397/397(100%)
	Figure 2	GB	Clostridium asparagiforme	DSM 15981T	+	CCTGCTGATAGAGCTTTACATACCGAAATACTTCTTCACTCACGCGGCGTCGCTGCATCAGGCTTTCGCCCATTGTGCAATATTCCCCACTGCTGCCTCCCGTAGGAGTTTGGGCCGTGTCTCAGTCCCAATGTGGCCGGTCACCCTCTCAGGTCGGCTACTGATCGTCGCTTTGGTGGGCCGTTACCCCGCCAACTGGCTAATCAGACGCGGATCCATCTCACACCACCGGAGTTTTTCACACCGTACCATGCGGTACTGTGCGCTTATGCGGTATTAGCAGTCATTTCTAACTGTTGTCCCCCAGTGTGAGGCAGGTTATCCACGTGTTACTCACCCGTCCGCCACTCAGTCATCTCAGAATCCATCCGAAAACTTCATCTAAAATGCTTCGTTCGA…	CP102272.1	[Clostridium] asparagiforme DSM 15981 chromosome, complete genome	408/408(100%)
	Figure 2	GB	Enterococcus faecalis	ATCC 700802	+	AGGGGACGTTCAGNTACTAACGTCCTTGTTCTTCTCTAACAACAGAGTTTTACGATCCGAAAACCTTCTTCACTCACGCGGCGTTGCTCGGTCAGACTTTCGTCCATTGCCGAAGATTCCCTACTGCTGCCTCCCGTAGGAGTCTGGGCCGTGTCTCAGTCCCAGTGTGGCCGATCACCCTCTCAGGTCGGCTATGCATCGTGGCCTTGGTGAGCCGTTACCTCACCAACTAGCTAATGCACCGCGGGTCCATCCATCAGCGACACCCGAAAGCGCCTTTCACTCTTATGCCATGCGGCATAAACTGTTATGCGGTATTAGCACCTGTTTCCAAGTGTTATCCCCCTCTGATGGGTAGGTTACCCACGTGTTACTCACCCGTCCGCCACTCCTCTTTCC…	AP026718.1	Enterococcus faecalis SVR2281 DNA, complete genome	432/433(99%)
	Figure 2	GB	Clostridium scindens	JCM 6567T	+	TGCTGATAGAAGTTTACATACCGAAATACTTCATCCTTCACGCGGCGTCGCTGCATCAGGGTTTCCCCCATTGTGCAATATTCCCCACTGCTGCCTCCCGTAGGAGTCTGGGCCGTGTCTCAGTCCCAATGTGGCCGGTCACCCTCTCAGGTCGGCTACTGATCGTCGGCTTGGTGGGCCGTTACCCCGCCAACTACCTAATCAGACGCGGGCCCATCTTGCACCGCCGGGGCTTTGGCCGCCGCGCCATGCGGCGCTTCGGTCTTATGCGGTATTAGCAGCCATTTCTGGCTGTTATCCCCCAGTGCAAGGCAGGTTGCCCACGCGTTACTCACCCGTCCGCCACTCAGTCGCAAGGCTCCTCGTTCCGAAGAAGTCGGGGCCAGGCGCTTCGTTCGA…	CP045695.1	[Clostridium] scindens strain BL389WT3D chromosome, complete genome	405/405(100%)
	Figure 2	GB	Blautia hansenii	JCM 14655T	+	CCCTGCTGATAGAAGTTTACATACCGAGATACTTCTTCCTTCACGCGGCGTCGCTGCATCAGGGTTTCCCCCATTGTGCAATATTCCCCACTGCTGCCTCCCGTAGGAGTCTGGGCCGTGTCTCAGTCCCAATGTGGCCGTTCACCCTCTCAGGCCGGCTACTGATCGTCGGCTTGGTAGGCCGTTACCCCACCAACTACCTAATCAGACGCGGGTCCATCTCATACCACCTCAGTTTTTCACACCAGACCATGCGGTCCTGTGCGCTTATGCGGCATTAGCAGCCATTTCTAACTGTTATTCCCCTGTATGAGGCAGGTTACCCACGCGTTACTCACCCGTCCGCCGCTCAGTCAAATATCAAATCTTCCGAAGAGTCAATGATAAGTGCTTCGCTCG…	CP022413.2	Blautia hansenii DSM 20583 chromosome, complete genome	415/415(100%)
	Figure 3	GB	Blautia wexlerae	JCM 17041T	‒
	Figure 3	GB	Bifidobacterium longum	JCM 1217T	+	CTCACTCTCGCTTGCTCCCCGATAAAAGAGGTTTACAACCCGAAGGCCTCCATCCCTCACGCGGCGTCGCTGCATCAGGCTTGCGCCCATTGTGCAATATTCCCCACTGCTGCCTCCCGTAGGAGTCTGGGCCGTATCTCAGTCCCAATGTGGCCGGTCGCCCTCTCAGGCCGGCTACCCGTCGAAGCCACGGTGGGCCGTTACCCCGCCGTCAAGCTGATAGGACGCGACCCCATCCCATACCGCGAAAGCTTTCCCAGAAGACCATGCGATCAACTGGAACATCCGGCATTACCACCCGTTTCCAGGAGCTATTCCGGTGTATGGGGCAGGTCGGTCACGCATTACTCACCCGTTCGCCACTCTCACCACCAAGCAAGCTTGATGGATCCCGTTCGA…	LC071818.1	Bifidobacterium longum subsp. longum gene for 16S ribosomal RNA, partial sequence, strain: JCM 1217	439/439(100%)
	Figure 3	GB	Bifidobacterium pseudocatenulatum	JCM 1200T	+	TCACCCGAAGGCTTGCTCCCGATCAAAAGCGGTTTACAACCCGAAGGCCGTCATCCCGCACGCGGCGTCGCTGCATCAGGCTTGCGCCCATTGTGCAATATTCCCCACTGCTGCCTCCCGTAGGAGTCTGGGCCGTATCTCAGTCCCAATGTGGCCGGTCGCCCTCTCAGGCCGGCTACCCGTCGTAGGCTCGGTGGGCCGTTACCCCGCCGACTACCTGATAGGACGCGACCCCATCCCATACCGATGAAATCTTTCCCGACACCCCATGCGAGGAGTCGGAGCATCCGGCATTACCACCCGTTTCCAGGAGCTATTCCGGTGTATGGGGCAGGTCGGTCACGCATTACTCACCCGTTCGCCACTCTCACCACCAAGCAAAGCCTGATGGATCCCGTT…	D86187.1	Bifidobacterium pseudocatenulatum gene for 16S rRNA, partial sequence, strain: JCM 1200	439/439(100%)
	Figure 3	GB	Bifidobacterium adolescentis	JCM 1275T	+	ACCCCGAAGGGCTTGCTCCCAGTCAAAAGCGGTTTACAACCCGAAGGCCGTCATCCCGCACGCGGCGTCGCTGCATCAGGCTTGCGCCCATTGTGCAATATTCCCCACTGCTGCCTCCCGTAGGAGTCTGGGCCGTATCTCAGTCCCAATGTGGCCGGTCGCCCTCTCAGGCCGGCTACCCGTCGAAGGCTCGGTGGGCCGTTACCCCGCCNACTACCTGATAGGACGCGACCCCATCCCATACCGATGAATCTTTCCCNAAANGACATGCATCCNNNNNGAGCATCCGGCATTACCACCCGTTTCCAGGAGCTATTCCGGTGTATGGGGCA	DQ515919.1	Bifidobacterium adolescentis strain B19 16S ribosomal RNA gene, partial sequence	267/273(98%)
	Figure 3	GB	Anaerostipes hadrus	DSM 3319T	+	GTCATTTTCTTCCCTGCTGATAGAGCTTTACATACCGAGATACTTCTTCACTCACGCGGNGTCGCTGNATCAGGGTTTCCCCCATTGTGCAATATTCCCCACTGCTGCCTCCCGTAAGAGTTTGGGCCGNGTCTCACTCCCAATGTGGGCGTTCACTCTCTCAAGCCGGGTACTGAACCTCCCCTTGGTGAGCCGTTACCTCACCAACCANGTAATCACACGCGGGTCCATCCTGTACCACCGGAGTTTTTACCCCTGCACCATGCGGTGCTGTGGTCTTATGCGGAATTAACAGTCATTTCTGACTGTTATCCCCCTGTACAGGGCAGGTTACCCACGCGTTACTCACCCGTCCGCCACTCAATCACCAAATCTTCAATTCCGAAGAAAATCAAATAA…	NR_117138.2	Anaerostipes hadrus strain DSM 3319 16S ribosomal RNA, partial sequence	433/452(96%)
	Figure 3	GB	Flavonifractor plautii	ATCC 29863T	+	CAAAAGAAGTTTACAACCCGAAAGCCTTCTTCCTTCACGCGGCGTTGCTGGGTCAGGCTTGCGCCCATTGCCCAATATTCCCCACTGCTGCCTCCCGTAGGAGTCTGGGCCGTGTCTCAGTCCCAATGTGGCCGGTCAACCTCTCAGTCCGGCTACTGATCGTCGCCTAGGTGGGCCGTTACCCCGCCTACTAGCTAATCAGACGCGAGGCCATCTCAGAGCGATAAATCTTTGGCAGTCAGAGCCATGCGACCCAACTGCTTCATGCGGTATTAGCACTCCTTTCGGAGTGTTATTCCCCTCTCCAAGGCAGGTTCCTCACGCGTTACTCACCCGTCCGCCACTAGGTAACTCAATCCATTGGACGAATCCTCCGTCATGAGCACCCCGTTCGACTTG…	CP048436.1	Flavonifractor plautii strain JCM 32125 chromosome, complete genome	436/436(100%)
	Figure 3	GB	Roseburia inulinivorans	DSM 16841T	+	TACCGTCATTTCTTCTTCCCTGCTGATAGAGCTTTACATACCGAAATACTTCTTCGCTCACGCGGCGTCGCTGCATCAGGGTTTCCCCCATTGTGCAATATTCCCCACTGCTGCCTCCCGTAGGAGTTTGGGCCGTGTCTCAGTCCCAATGTGGCCGGTCACCCTCTCAGGTCGGCTACTGATCGTCGCCTTGGTAGGCCGTTGCCCTGCCAACTAGCTAATCAGACGCGGGTCCATCTCACACCACCGGAGTTTTTCACACTGTACCATGCGGTACTGTGCGCTTATGCGGTATTAGCAGCCGTTTCCAACTGTTATCCCCCTGTGTGAGGCAGGTTACCCACGCGTTACTCACCCGTCCGCCACTCAGTCACTAAAACTTCATTCCGAAGAAATCTG…	NR_042007.1	Roseburia inulinivorans DSM 16841 strain A2-194 16S ribosomal RNA, partial sequence	454/454(100%)
	Figure 3	GB	Streptococcus salivarius	JCM 5707T	+	TGTGAACTTTCCACTCTCACACTCGTTCTTGACTTACAACAGAGCTTTACGATCCGAAAACCTTCTTCACTCACGCGGCGTTGCTCGGTCAGGGTTGCCCCCATTGCCGAAGATTCCCTACTGCTGCCTCCCGTAGGAGTCTGGGCCGTGTCTCAGTCCCAGTGTGGCCGATCACCCTCTCAGGTCGGCTATGTATCGTCGCCTAGGTGAGCCGTTACCTCACCTACTAGCTAATACAACGCAGGTCCATCTTGTAGTGGAGCAATTGCCCCTTTCAAATAAATGACATGTGTCATCCATTGTTATGCGGTATTAGCTATCGTTTCCAATAGTTATCCCCCGCTACAAGGCAGGTTACCTACGCGTTACTCACCCGTTCGCAACTCATCCAAGAAGAGC…	LC071828.1	Streptococcus salivarius gene for 16S ribosomal RNA, partial sequence, strain: JCM 5707	459/459(100%)
	Figure 3	GB	Eggerthella lenta	DSM 2243T	‒
	Figure 3	GB	Clostridium bolteae	JCM 12243T	+	CGTCATTTTCTTCCCTGCTGATAGAGCTTTACATACCGAAATACTTCTTCACTCACGCGGCGTCGCTGCATCAGGCTTTCGCCCATTGTGCAATATTCCCCACTGCTGCCTCCCGTAGGAGTTTGGGCCGTGTCTCAGTCCCAATGTGGCCGGTCACCCTCTCAGGTCGGCTACTGATCGTCGCTTTGGTGGGCCGTTACCCCGCCAACTGGCTAATCAGACGCGGATCCATCTCACACCACCGGAGTTTTTCACACTGTACCATGCGGTACTGTGCGCTTATGCGGTATTAGCAGTCATTTCTAACTGTTATCCCCCAGTGTGAGGCAGGTTATCCACGCGTTACTCACCCGTCCGCCACTCAGTC	NR_113410.1	Enterocloster bolteae strain JCM 12243 16S ribosomal RNA, partial sequence	367/367(100%)
	Figure 3	GB	Bilophila wadsworthia	ATCC 49260T	‒
	Figure 3	GB	Clostridium innocuum	JCM 1292T	+	CACTCCCATAGCATTTCCTCTATGAGCCGTTCTTCACTTACAACAGAGCTTTACGATCCGAAGACCTTCTTCACTCACGCGGCATTGCTCGTTCAGGGTTTCCCCCATTGACGAAAATTCCCTACTGCTGCCTCCCGTAGGAGTTTGGGCCGTGTCTCAGTCCCAATGTGGCCGTTTACCCTCTCAGGCCGGCTACGCATCATCGCCTTGGTGGGCCGTTACCTCACCAACTAGCTAATGCGCCGCAGGTCCATCCATGTTCACGCCTTGAAGGGCGCTTTAATATACTGAGCATGCGCTCCGTATACCTATCCGGTTTTAGCTACCGTTTCCAGCAGTTATCCCGGACACATGGGCAGGTTACCTACGTGTTACTCACCCGTTCGCCACT	AB971793.1	[Clostridium] innocuum gene for 16S ribosomal RNA, partial sequence, strain: JCM 1292	389/391(99%)
	Figure 3	GB	Coprococcus catus	ATCC 27761T	+	NGTACCGTCATTATCTTCCCTGCTGATAGAAGTTTACATACCGAGATACTTCTTCCTTCACGCGGCGTCGCTGCATCAGGGTTTCCCCCATTGTGCAATATTCCCCACTGCTGCCTCCCGTAGGAGTTTGGGCCGTGTCTCAGTCCCAATGTGGCCGATCACCCTCTCAGGCCGGCTACTGATCGTCGCCTTGGTGGGCCGTTACCCCGCCAACAAGCTAATCAGACGCGGGTCCATCTCATACCACCGGAGTTTTTCACACTGTGCCATGCGGCACTGTGCGCTTATGCGGTTTTATCAGCCGTTTCCAGCTGCTATTCCCCTGTATGAGGCAGGTTACCCACGCGTTACTCACCCGTCCGCCACTAACTTTGAAAAGCAAGCTCTTCATCGTCCGTT…	AB361624.1	Coprococcus catus gene for 16S rRNA, partial sequence, strain: L8	442/442(100%)
	Figure 3	GB	Clostridium clostridioforme	JCM 1291T	+	TCATTTTCTTCCCTGCTGATAGAGCTTTACATACCGAAATACTTCTTCACTCACGCGGCGTCGCTGCATCAGGCTTTCGCCCATTGTGCAATATTCCCCACTGCTGCCTCCCGTAGGAGTTTGGGCCGTGTCTCAGTCCCAATGTGGCCGGTCACCCTCTCAGGTCGGCTACTGATCGTCGCTTTGGTGGGCCGTTACCCCGCCAACTGGCTAATCAGACGCGGATCCATCTCACACCACCGGAGTTTTTCACACACTGCCATGCGGCACTGTGCGCTTATGCGGTATTAGCAGTCATTTCTAACTGTTATCCCCCAGTGTGAGGCAGGTTATCCACGCGTTACTCACCCGTCCGCCACTCAGTCAATCAAGATTCCATCCGAAAACTTCATCTTAATT…	LC036310.1	[Clostridium] clostridioforme gene for 16S ribosomal RNA, partial sequence, strain: JCM 1291	434/434(100%)
	Figure 3	GB	Roseburia hominis	JCM 17582T	+	CGTCATTCTTCTTCCCTGCTGATAGAGCTTTACATACCGAAATACTTCTTCGCTCACGCGGCGTCGCTGCATCAGGGTTTCCCCCATTGTGCAATATTCCCCACTGCTGCCTCCCGTAGGAGTTTGGGCCGTGTCTCAGTCCCAATGTGGCCGGTCACCCTCTCAGGTCGGCTACTGATCGTCGCTTTGGTGGGCCGTTACCCCGCCAACTGGCTAATCAGACGCGGGTCCATCTCATACCACCGGAGTTTTTCACACTGGATCATGCAATCCTGTGCGCTTATGCGGTATTAGCAGTCGTTTCCAACTGTTATCCCCCTGTATGAGGCAGGTTACCCACGCGTTACTCACCCGTCCGCCACTCAGTCACAAAAACTTCATTCCGAAGAAATCAATTAA…	AB661434.1	Roseburia hominis gene for 16S ribosomal RNA, partial sequence, strain: JCM 17582	453/453(100%)
